# Supplementary material for: The MedEdPORTAL Infinity Mirror: Conducting an Interactive Workshop on How to Develop an Educational Summary Report for MedEdPORTAL
Source: MedEdPORTAL. 2021 Oct 22;17:11197. doi: 10.15766/mep_2374-8265.11197 (PMC8552417; doi:10.15766/mep_2374-8265.11197)
Supplement: Supplementary file 1 — Guidance for Facilitators.docxMEP ESR Workshop Slides.pptxEvaluating a Sample ESR.docxESR Worksheet.docxWorkshop Evaluation.docx [file mep_2374-8265.11197-s001.zip]

Archive with 6 entries (6 files):
- B. MEP ESR Workshop Slides.pptx
- C. Evaluating a Sample ESR.docx
- D. ESR Worksheet.docx
- E. Workshop Evaluation.docx
- A. Guidance for Facilitators.docx
- Educational_Summary_Report_11197.pdf
